# Supplementary material for: Tracking of Endothelial Cell Migration and Stiffness Measurements Reveal the Role of Cytoskeletal Dynamics
Source: Int J Mol Sci. 2022 Jan 5;23(1):568. doi: 10.3390/ijms23010568 (PMC8745078; doi:10.3390/ijms23010568)
Supplement: Supplementary file 1 [file ijms-23-00568-s001.zip]

Archive with 1 entries (1 files):
- ijms-1459895-supplementary.pdf
